# Supplementary material for: Orofacial clefts alter early life oral microbiome maturation towards higher levels of potentially pathogenic species: A prospective observational study
Source: J Oral Microbiol. 2023 Jan 4;15(1):2164147. doi: 10.1080/20002297.2022.2164147 (PMC9828641; doi:10.1080/20002297.2022.2164147)
Supplement: Supplemental Material [file ZJOM_A_2164147_SM1806.zip]

Archive with 3 entries (2 files):
- Supplementary/
- Supplementary/Supplementary1OTUsSeqs (1).txt
- Supplementary/Supplementary2OTUsTable.txt
