# Supplementary material for: Orofacial clefts alter early life oral microbiome maturation towards higher levels of potentially pathogenic species: A prospective observational study
Source: J Oral Microbiol. 2023 Jan 4;15(1):2164147. doi: 10.1080/20002297.2022.2164147 (PMC9828641; doi:10.1080/20002297.2022.2164147)
Supplement: Supplemental Material [file ZJOM_A_2164147_SM1806.zip › Supplementary/Supplementary2OTUsTable.txt]

##OTU ID	LKGc-020-T1-C	LKGc-004-T1-C	LKGc-003-T1-C	LKGc-016-T0-C	LKGc-013-T1-T	LKGc-002-T0-T	LKGc-012-T0-T	LKGc-020-T0-T	LKGc-005-T1-C	LKG-008-T0-C	LKGc-010-T0-T	LKGc-005-T0-C	LKGc-001-T1-C	LKGc-010-T1-C	LKG-005-T1-C	LKGc-005-T1-T	LKGc-009-T0-T	LKG-003-T0-T	LKG-014-T0-T	LKG-015-T1-C	LKG-012-T0-T	LKG-011-T0-T	LKGc-011-T0-T	LKG-017-T0-T	LKGc-018-T0-T	LKG-016-T0-C	LKGc-018-T1-T	LKG-017-T0-C	LKGc-022-T0-T	LKGc-018-T0-C	LKG-016-T1-T	LKG-009-T1-T	LKG-004-T0-T	LKGc-021-T1-T	LKGc-011-T1-T	LKGc-020-T0-C	LKGc-012-T1-C	LKG-007-T0-C	LKG-014-T0-C	LKG-017-T1-T	LKGc-004-T0-T	LKG-012-T1-C	LKGc-022-T1-T	LKG-007-T1-T	LKGc-017-T0-C	LKGc-004-T1-T	LKGc-019-T1-T	LKG-005-T1-T	LKGc-015-T0-T
OTU_2	10032	3852	570	11	2151	498	1286	228	21973	16251	33211	40340	32275	4023	49	955	7706	12197	21554	1134	6313	17641	21	2936	7646	5149	11206	22721	2074	47134	64	323	4419	20362	2300	3736	12386	12274	36811	12625	3	16024	19520	2052	13	1718	4887	1269	4294
OTU_3	6845	354	973	0	9	1020	47	0	3488	0	7725	958	237	239	14	87	3966	1	0	430	1172	1003	1	500	0	321	47	1432	0	2	5	68	0	8	684	0	2648	1171	1	4	5594	11	12872	955	10422	789	728	27	59
OTU_11	2133	16	0	7	0	10	28	659	49	0	0	0	4	7	0	423	820	1	0	0	15	2	112	3	5	0	0	1	0	1	0	0	68	53	0	379	0	0	0	5	16393	0	15	0	0	297	0	1	0
OTU_7	1826	224	406	2	675	778	10	1780	367	1	29	115	2800	138	64	2434	59	13146	1	340	6253	236	2	339	4772	0	2	112	495	56	2	2	0	1011	224	915	2	1245	0	1	6384	55	1	11074	0	3528	10725	7001	17
OTU_8	6520	1	0	0	40	2497	33	1562	1	0	0	0	2	1223	2	0	2436	2	2	0	1	26	9917	13	2	0	2	17	1	1	6	6	0	115	1170	2319	12091	0	5	28	147	2	28778	0	0	18	1	0	1
OTU_5	3090	110	100	1	625	1	8752	3731	412	3	1	0	1572	21	2	4749	14701	15	1	17	11161	3	3868	806	873	1	1	314	31730	9	1	137	23393	21323	65	2450	1	4	0	124401	4	884	3490	0	8	113	6	15	4
OTU_22	1545	0	3	0	2822	0	1	1	211	0	0	0	140	9	0	785	0	0	4	1	0	1	0	1	2	0	9762	0	0	0	1	8	1	0	751	0	1	0	0	53	0	0	0	2714	0	0	0	0	0
OTU_80	512	24	28	0	1	16	3	0	569	0	542	45	30	15	0	0	115	0	0	5	90	128	0	30	0	41	3	158	0	0	1	0	0	0	26	0	220	218	0	0	0	0	864	3	0	8	28	1	5
OTU_4944	355	601	463	0	485	1	231	30	364	0	0	79	1098	2	0	177	675	0	16	274	888	70	0	1236	109	39	1198	1039	77	1	1	0	772	1200	394	175	1	0	12	1337	0	5	294	173	0	483	689	197	115
OTU_1	268	13483	7920	0	45948	7	573	1	1478	0	6	1435	5089	142	160	9920	1386	11	126	25151	11	569	3	16096	839	363	30797	6158	4	13	7	4072	10	15907	14445	1	3	37	55	1337522	13	14897	5	18	93	92682	28408	30726	1945
OTU_48	224	0	1	0	0	2266	0	0	0	0	0	0	0	1	0	0	1	0	1	0	0	1	0	2	423	0	301	11	0	0	0	0	0	0	0	0	22	3	0	0	1	1	0	0	1	0	1	0	0
OTU_28	366	0	0	0	1	3	232	27	3	0	0	1	69	22	0	37	80	2	0	0	0	26	98	1	6762	0	10	3	0	59	1	19	0	0	0	11	52	0	0	0	5	0	6932	14	0	1	0	2	0
OTU_569	105	20	1	1	0	0	3	0	0	0	363	11520	1	352	0	0	0	0	0	3	0	0	0	1	1	7	0	1	0	0	7	0	8	607	0	3	4	5	0	1	0	0	0	1	0	13	13	0	0
OTU_42	76	0	0	0	5	0	0	0	0	0	0	0	0	0	3	0	0	0	0	0	0	0	0	25	0	0	0	4	0	0	0	0	0	0	0	0	0	0	0	3088	0	135	0	83	0	0	4	240	0
OTU_4593	64	0	0	0	0	1	0	895	0	0	1	0	1	0	0	0	0	0	0	0	0	1	126	1	2	0	0	1	1	0	1	0	0	0	0	255	3	0	0	0	1	0	0	1	0	0	1	0	0
OTU_685	89	1	0	0	1	25	0	5	12	0	0	0	2	0	0	4	20	0	0	0	4	0	2692	2	2	0	0	2	3	0	1	0	0	3	0	31	0	0	0	11	84	0	10	0	0	0	0	0	1
OTU_19	69	0	8	0	0	0	0	0	0	0	0	0	13	5	0	0	13	0	0	0	0	0	0	0	3	0	4	0	0	1	0	0	0	1	0	0	1	0	0	0	0	0	0	0	0	0	0	0	0
OTU_4168	102	0	0	0	0	43	0	0	0	0	0	0	0	0	0	0	14	0	0	0	0	0	0	0	0	0	0	0	0	0	0	0	0	0	0	0	62	0	0	0	2	0	405	0	0	0	0	0	0
OTU_1947	91	2	7	0	34	0	117	12	21	0	0	0	49	1	0	56	289	0	0	0	234	0	0	18	25	0	0	13	27	0	0	0	258	341	0	79	0	0	0	1080	0	0	107	16	0	4	0	3	0
OTU_291	27	2	7	0	0	9	0	1	9	0	0	1	81	5	0	4	0	253	0	1	30	0	0	5	82	0	0	1	1	0	0	0	0	1	1	10	0	45	0	0	0	0	0	4	0	9	90	12	0
OTU_1154	48	4	1	0	1	4	0	5	12	0	0	2	91	0	0	6	0	260	0	1	165	11	0	4	57	0	0	2	1	0	0	0	0	20	1	17	0	33	0	0	0	0	0	9	0	3	49	8	0
OTU_1249	18	0	0	0	0	0	0	0	1019	0	0	0	23	1	0	13	3	0	0	0	0	0	0	0	2	0	1	0	0	0	0	0	0	0	0	0	1	0	0	0	0	0	0	0	0	0	0	0	0
OTU_137	25	0	7	0	2	1	95	7	20	0	0	0	42	1	0	12	123	0	0	0	175	0	102	36	25	0	13	11	25	0	1	0	180	139	1	41	1	0	0	33	1	0	90	0	0	0	0	1	0
OTU_13	10	0	0	0	3	5430	9	939	0	0	0	0	0	0	0	1	3	0	0	0	0	1	361	0	0	0	0	0	105	0	0	0	0	0	0	293	0	0	0	0	15028	1	5973	0	0	0	0	1	0
OTU_36	9	0	0	0	0	0	0	1	846	0	0	0	194	0	1	2507	0	0	1	0	0	0	0	0	0	0	0	0	0	0	0	0	0	0	39	0	0	0	0	0	0	0	0	0	0	1	0	0	0
OTU_4940	19	1	0	0	1	0	1	87	0	0	0	0	11	0	0	49	2	0	0	0	344	0	0	3	14	0	0	0	9	0	0	0	0	14	0	19	0	0	0	0	0	0	0	0	0	1	0	0	0
OTU_78	23	2	0	0	11	0	13	0	17	0	0	0	27	0	5	160	21	0	1	1	95	1	2	20	3	0	0	6	0	0	0	0	7	16	1	6	0	0	0	2869	0	193	10	9603	0	6	0	4240	0
OTU_2801	6	0	0	0	8	1	23	0	0	1400	8	777	4	0	0	1	58	69	2	2640	453	308	5	49	2	11	12	19	0	0	0	2019	2088	187	124	0	13	100	1	128	2	1738	2	903	419	23	11	35	0
OTU_74	8	0	0	0	0	0	0	0	0	0	0	0	0	0	0	0	0	0	0	0	0	0	0	0	0	0	0	0	0	0	0	0	0	0	0	0	9	0	0	0	1	0	0	0	0	0	0	0	0
OTU_5311	7	0	0	0	0	0	1	0	0	0	0	0	0	0	0	0	0	0	0	0	0	0	0	0	0	0	0	0	0	0	0	0	0	0	0	0	80	0	0	0	0	0	0	0	0	0	0	0	0
OTU_927	5	0	0	0	0	285	0	0	1	0	0	0	0	0	0	3	0	0	0	0	0	10	0	0	2	0	0	0	0	0	0	0	0	0	0	0	7	0	0	0	0	0	783	0	0	0	0	0	0
OTU_1798	5	0	3	0	0	0	2016	0	2	1	1608	2	4	7763	3	1	1	1	1	7	3	0	0	0	0	2	0	2	1	0	4	0	0	0	0	3	4257	10	2	1	0	0	8	0	0	0	0	1	0
OTU_67	3	0	0	3	3	0	0	0	0	0	1	1	2	0	0	0	0	1	1	2	0	2	0	2	0	0	0	0	0	1	0	30	2	4	0	0	0	0	1	63	1	34	0	6	3	6	5	3	1
OTU_1879	9	0	0	0	0	0	0	6	0	0	0	0	0	0	0	0	16	0	0	0	0	0	13	0	0	0	0	0	0	0	0	0	0	0	0	8	1	0	0	0	0	0	11	0	0	0	0	0	0
OTU_79	1	0	0	0	0	0	0	0	0	0	0	0	70	0	0	0	0	0	0	0	0	0	0	0	0	0	0	0	0	0	0	0	0	0	0	0	0	0	0	0	0	0	0	0	0	0	0	0	0
OTU_1364	4	0	0	0	0	0	69	0	56	0	0	0	1	0	0	0	35	0	0	0	0	0	0	0	0	0	0	0	0	0	0	0	0	0	0	0	12	0	0	0	0	0	0	0	0	0	0	0	0
OTU_88	2	0	0	0	0	0	0	0	0	0	0	0	0	0	0	0	0	0	0	0	5	0	0	0	47	0	0	0	0	0	0	0	0	0	0	1	0	0	0	0	0	0	0	315	0	0	0	176	0
OTU_5183	2	1	1	0	2	0	7	0	7	0	0	0	2	0	0	41	6	0	0	0	0	0	0	5	0	0	12	8	0	0	0	0	0	17	1	0	0	0	0	69	0	0	0	0	0	20	0	0	0
OTU_87	1	2	6	0	6	1	5	0	0	0	0	0	5	0	34	25	15	0	0	3	0	0	0	17	0	0	10	1	0	0	0	2	1	1	1	1	0	0	2	792	0	2	1	29887	0	2	0	13987	0
OTU_54	3	2	1	8	3	0	0	0	1	1	0	0	0	6	5	1	0	0	0	0	1	0	0	0	0	0	3	0	38	5	0	0	0	42	0	1	0	0	0	0	0	1184	2	0	19	16	8	0	0
OTU_1887	3	0	0	0	2	1	0	0	2	0	0	0	0	0	0	0	0	0	0	0	2	3	0	0	0	1	0	1	0	0	0	0	0	0	0	1	0	2	0	0	0	0	3	0	0	0	2	0	0
OTU_60	2	4	0	0	0	0	0	0	3	0	0	0	6	3	0	0	0	1	2	1	1	8	0	0	1	0	4	2	0	1	0	0	2	19	2	0	1	0	3	0	0	0	1	0	0	16	39	3	0
OTU_7115	2	0	1	0	258	0	0	0	3	0	0	0	1	0	0	71	0	0	0	0	0	0	0	0	0	0	346	0	0	0	0	0	0	0	39	0	0	0	0	3	0	0	0	0	0	0	0	0	0
OTU_84	1	0	1	0	2	0	0	0	0	0	1	0	0	1	0	0	0	0	0	7	0	2027	0	1	0	0	3	0	0	0	0	14	0	5	0	0	1	0	7	10	0	0	0	0	0	1	8	1	0
OTU_23	1	0	0	0	0	0	0	0	0	0	0	1	0	1	0	0	0	0	0	0	4558	0	0	0	0	0	0	0	2	0	1	4871	0	3	0	0	1	0	0	18	0	1497	0	0	0	1	1	0	0
OTU_1068	1	0	0	0	0	0	0	0	1	261	0	24	1	0	0	0	3	8	0	15	34	31	0	0	0	0	4	2	0	0	1	0	48	6	1	0	0	17	1	3	0	0	1	23	0	0	1	1	0
OTU_4	1	4	4141	5	2184	3720	5686	1	2	1503	161	40905	4	3149	2	2	2	2	4	120	198	48	1	123	3	5974	12343	412	10225	3	25	0	20977	3306	2	5	5322	3074	11	15107	2	1892	486	302	47	3	116	823	2
OTU_16	0	538	0	0	19	0	0	0	131	0	0	1	1320	600	0	4	0	0	0	0	0	0	0	13	0	0	0	22	0	0	1	0	0	335	0	0	2118	0	0	1	0	0	1359	0	0	282	0	0	0
OTU_68	0	957	0	0	4	0	0	0	84	0	0	0	34	0	0	2	0	0	0	0	0	0	0	0	0	0	0	0	0	0	0	0	0	0	0	0	0	0	0	0	0	0	0	0	0	492	0	0	0
OTU_3657	0	668	0	0	0	0	0	0	251	0	0	0	105	0	0	4	0	0	0	0	0	0	0	0	0	0	0	0	0	0	0	0	0	341	113	0	321	0	0	1	0	0	489	0	0	307	1	0	0
OTU_6	0	338	121	0	0	0	0	0	0	0	1	0	0	0	7	1	0	0	1	0	3	0	0	9	0	91	0	3	0	0	0	25831	0	0	16	1	0	0	2	57243	0	1095	0	453	3	1760	2	2449	0
OTU_38	0	94	122	0	0	0	10	0	939	0	0	0	852	2	0	24	0	0	0	0	0	0	0	0	0	0	0	0	0	0	0	0	0	52	188	0	24	0	0	0	0	0	0	0	0	123	0	0	0
OTU_2544	0	60	92	0	13	0	5	0	24	0	0	0	1610	0	1	39	35	0	0	78	0	1	0	1	0	0	99	3	0	0	0	0	0	0	0	0	0	0	0	21	0	2	0	0	0	7	0	3081	8
OTU_95	0	16	0	0	0	0	0	2	48	0	0	0	43	0	0	190	0	0	0	0	0	0	0	0	0	0	0	0	0	0	0	0	0	0	0	0	0	0	0	0	0	0	0	0	0	18	0	0	0
OTU_86	0	15	0	0	0	0	0	0	83	0	0	0	0	0	0	11	0	0	0	0	0	0	0	0	0	0	0	0	0	0	0	0	0	0	0	0	35	0	0	0	0	0	0	0	0	108	0	0	0
OTU_33	0	13	1	7	0	0	0	1	3	0	0	0	4	7	0	1	0	0	2	1	2	6	0	0	1	1	2	3	34	2	0	11	0	43	7	1	2	0	0	23	0	1006	0	1	30	8	14	0	2
OTU_1306	0	14	8	0	13	0	0	0	1	0	0	0	18	0	0	28	0	0	0	6	0	0	0	6	10	0	0	0	0	0	0	0	0	1	4	0	0	0	0	0	0	0	0	0	0	68	157	58	0
OTU_676	0	8	7	0	0	0	0	0	14	0	0	0	91	0	0	0	0	0	0	0	0	0	0	0	1	0	3	0	0	0	0	0	0	0	0	0	0	0	0	0	0	0	0	0	0	0	0	577	4
OTU_30	0	5	0	0	0	0	0	0	0	0	0	0	0	0	0	0	0	0	0	0	0	0	0	0	0	0	0	0	0	0	0	0	0	0	0	0	0	0	0	0	0	0	0	332	0	3167	0	0	0
OTU_2692	0	1	277	0	164	0	26	0	0	0	0	29	1	1	0	0	1	0	0	132	0	1	0	28	0	19	420	6	0	0	0	1	0	42	9	0	0	0	0	2185	0	0	0	0	0	1	4	877	0
OTU_21	0	1	0	0	0	0	2629	0	1	0	0	0	0	5	0	0	0	0	0	0	0	0	0	0	0	0	0	0	0	0	2	0	0	2	1	0	988	0	1	1	0	0	0	0	0	0	0	1	0
OTU_6485	0	1	522	0	374	348	490	0	0	198	10	1712	2	182	0	0	0	0	0	0	43	6	0	24	0	399	1	70	314	0	2	0	1821	214	1	1	448	378	2	1209	0	1	64	2	0	0	21	90	0
OTU_20	0	0	955	0	9011	4	2	0	225	0	0	0	733	100	0	1117	0	0	0	0	0	2	0	0	0	0	2811	0	0	0	0	0	0	0	0	0	0	0	0	0	0	0	0	0	0	3	0	0	0
OTU_14	0	0	357	0	0	0	0	0	1	0	0	0	689	0	0	1	0	0	0	0	1	0	0	0	0	0	0	0	0	0	0	2104	0	0	0	0	0	0	0	0	0	0	0	0	0	0	2	0	0
OTU_12	0	0	241	0	9903	1	1	0	1	0	0	0	447	13	0	3	0	0	0	0	0	1	0	0	0	0	3	0	0	0	0	0	0	0	0	0	0	0	0	2	0	0	0	0	0	0	0	0	0
OTU_5227	0	0	159	0	0	208	7	0	0	0	4	53	0	10	0	0	0	0	0	0	8	0	0	4	0	75	1	2	0	0	0	0	0	0	0	0	128	105	0	1	0	0	32	0	0	0	1	0	0
OTU_43	0	0	141	0	0	1	0	0	490	0	0	0	361	66	1	2507	0	2	0	0	0	0	0	0	0	0	1	0	0	0	0	0	0	0	0	0	0	0	0	0	0	0	0	0	0	0	1	0	0
OTU_18	0	0	27	0	0	0	0	0	0	0	0	0	0	0	0	0	1	0	0	0	0	0	0	0	0	0	0	0	0	0	0	0	0	0	0	0	0	0	0	0	0	0	0	0	0	0	0	0	0
OTU_25	0	0	26	0	0	0	0	0	0	1	0	0	0	0	0	0	0	0	0	0	0	0	0	0	0	0	0	0	0	0	0	0	0	0	0	0	0	0	0	772	0	1082	0	0	0	0	0	0	0
OTU_34	0	0	30	0	0	0	0	0	644	0	0	0	0	32	0	11	0	0	0	0	0	0	0	0	0	1	0	0	0	0	1	0	0	0	0	0	676	0	0	0	0	0	0	0	0	0	0	0	0
OTU_24	0	0	35	0	1	0	0	0	0	1	0	0	0	2	0	0	2755	1	0	1	0	0	0	1	1	0	0	1	3	0	0	2	0	0	0	0	1	0	0	88	0	0	0	0	0	1	1	0	0
OTU_5603	0	0	44	0	0	0	0	0	0	0	0	0	0	0	0	0	0	0	0	0	0	0	0	0	0	0	0	0	0	0	0	0	0	0	0	0	0	0	0	209	0	595	0	0	0	0	0	0	0
OTU_5817	0	0	42	0	0	0	0	0	0	0	0	0	112	0	0	1	0	0	0	0	0	0	0	0	0	0	0	0	0	0	0	1	0	0	0	0	0	0	0	0	0	0	0	0	0	0	0	0	0
OTU_470	0	0	39	0	0	2	148	0	0	36	0	387	0	80	0	0	0	1	0	9	2	0	0	1	0	31	22	2	6	0	1	0	17	5	0	0	131	134	0	0	0	1	4	2	0	0	0	0	0
OTU_3053	0	0	10	0	0	0	0	0	17	0	0	0	8	1	0	196	0	0	0	0	0	0	0	0	0	0	0	0	0	0	0	0	0	0	0	0	0	0	0	0	0	0	0	0	0	0	0	0	0
OTU_15	0	0	2	0	1	2	0	0	2450	0	0	0	3011	0	0	4523	0	0	0	1	1	2	0	1	0	0	2	0	0	0	0	0	1	0	0	0	0	0	0	0	0	0	1	0	0	0	0	0	0
OTU_1508	0	0	1	0	0	0	54	0	0	0	0	0	0	0	0	0	0	0	0	0	0	0	0	0	0	0	0	0	0	0	0	0	0	0	0	0	5	0	0	1	0	0	0	0	0	0	0	0	0
OTU_29	0	0	1	0	0	0	0	0	0	0	0	0	0	0	0	0	0	0	0	0	0	0	0	0	0	0	0	0	0	0	0	0	0	0	0	0	0	0	0	18998	1	0	3	0	2	0	0	220	0
OTU_110	0	0	1	0	0	0	0	0	1	0	0	0	0	0	0	0	0	0	0	0	0	14	0	7	0	0	0	5	0	0	0	0	0	0	0	0	0	0	0	0	0	0	0	0	0	0	0	0	0
OTU_790	0	0	1	0	0	0	0	0	0	0	0	0	0	0	0	0	0	0	0	0	0	0	0	0	0	0	0	0	0	0	0	0	0	0	0	0	0	0	0	0	0	0	0	0	0	0	0	0	0
OTU_35	0	0	0	19	10	3	1	0	0	0	1	2	1	3	0	0	331	0	2	1	1	3	3	0	6	0	0	2	2	4	0	19	5	3	0	2	2	0	1	25	1	42	0	2	62	5	7	1	2
OTU_150	0	0	0	9	1	0	0	0	0	0	0	0	0	0	0	0	0	0	0	0	0	1	0	0	0	0	0	0	1	0	0	0	0	1	0	0	0	0	0	0	1	0	0	1	4	0	1	0	0
OTU_388	0	0	0	3	0	0	0	0	0	0	0	0	0	0	0	0	0	0	0	0	0	0	0	0	0	0	0	0	0	0	0	0	0	0	0	0	0	0	0	0	0	0	0	0	0	0	0	0	0
OTU_235	0	0	0	2	6	0	0	1	0	0	0	0	0	0	0	0	0	0	0	0	0	0	0	0	0	0	0	0	0	0	0	0	0	0	0	0	0	0	0	0	0	0	0	20	0	0	0	0	0
OTU_2220	0	0	0	1	0	0	0	0	0	0	0	0	0	0	0	0	0	0	0	0	0	0	0	0	0	0	0	0	0	0	0	0	0	0	0	0	0	0	0	0	0	0	0	0	0	0	0	0	0
OTU_81	0	0	0	2	0	0	0	0	0	0	0	0	1	0	0	0	0	0	0	2	0	1	0	3	0	0	0	2	0	0	0	0	0	0	0	0	0	0	4	0	0	0	0	0	0	1	0	1	0
OTU_627	0	0	0	1	0	0	0	0	0	0	0	0	0	0	0	0	0	0	0	0	0	0	0	0	0	0	0	0	0	0	0	0	0	0	0	0	0	0	0	0	0	0	0	0	0	0	0	0	0
OTU_280	0	0	0	1	0	0	0	0	0	0	0	0	0	1	0	0	0	0	0	0	0	0	0	0	0	0	0	0	7	0	0	0	0	4	0	0	0	0	0	0	0	36	0	0	4	0	0	0	0
OTU_6264	0	0	0	1	0	0	0	0	0	0	0	0	0	0	0	0	0	0	0	0	0	0	0	0	0	0	0	0	0	0	0	0	0	0	0	0	0	0	0	0	0	0	0	0	0	0	0	0	0
OTU_185	0	0	0	1	18	0	0	9	0	0	0	0	1	0	0	0	0	0	0	0	0	0	0	0	0	0	0	0	0	0	0	0	0	0	1	0	0	0	0	0	0	1	0	0	0	0	0	1	0
OTU_6360	0	0	0	0	10626	0	0	0	582	0	0	0	60	8	0	2271	0	0	0	0	0	0	0	0	0	0	0	0	0	0	0	0	0	0	0	0	0	0	0	0	0	0	0	0	0	0	0	0	0
OTU_47	0	0	0	0	22	0	1	1	0	0	0	0	0	2	0	0	5	0	0	11	7	7	0	6	0	1	0	0	2	0	0	5	2	9	9	2	0	0	0	0	0	59	0	176	19	0	5	2	0
OTU_37	0	0	0	0	9	0	0	0	0	1	0	0	0	0	0	0	0	0	0	0	21	0	0	2	0	0	0	2	0	0	0	0	0	0	0	0	0	0	0	0	0	2944	0	0	0	0	0	0	0
OTU_73	0	0	0	0	9	0	0	0	0	0	0	1	0	0	0	0	0	0	0	0	0	0	0	0	0	0	0	0	0	0	0	0	0	0	0	0	0	0	0	0	0	0	0	0	22	0	0	0	0
OTU_50	0	0	0	0	5	468	0	133	13	0	0	0	0	0	0	127	3	0	0	0	0	1	0	133	0	0	0	451	0	0	0	12	0	0	0	49	0	0	0	0	0	0	0	0	1	0	0	0	0
OTU_17	0	0	0	0	1	0	0	0	2869	0	0	0	71	0	1	7988	0	0	0	0	0	0	0	0	0	0	0	0	0	0	0	0	1	0	0	0	0	0	0	0	0	0	0	0	0	0	0	0	1
OTU_133	0	0	0	0	1	0	0	0	0	0	0	0	0	0	0	0	0	0	0	0	0	0	0	0	0	0	0	0	0	0	0	0	0	0	0	0	0	0	0	0	0	0	0	0	30	0	0	0	0
OTU_100	0	0	0	0	1	0	0	0	0	0	0	0	0	0	0	0	0	0	0	0	0	0	0	0	0	0	0	0	0	0	0	0	0	1	0	0	0	0	0	0	0	0	1	0	0	0	0	0	0
OTU_71	0	0	0	0	1	0	0	0	0	0	0	0	0	0	0	0	0	0	0	0	0	0	0	0	0	0	0	0	0	0	0	0	0	0	1	0	0	0	0	0	0	0	0	0	55	0	2	0	0
OTU_1889	0	0	0	0	1	0	3	1	0	127	0	13	0	0	0	0	7	2	0	121	60	19	0	4	0	0	0	0	0	0	0	0	95	9	10	0	0	7	0	5	0	0	0	38	0	0	1	0	0
OTU_9	0	0	0	0	1	1	0	0	0	0	1	9	0	1	0	0	4	0	0	0	0	0	0	246	0	72	590	24	0	0	0	1291	0	0	56	0	0	0	0	48589	0	0	1	0	6	1	3	13747	0
OTU_105	0	0	0	0	1	0	0	0	1	0	0	0	0	0	0	0	0	0	0	0	0	1	1	0	0	0	0	0	0	0	0	10	0	0	0	0	17	0	0	0	0	0	0	0	0	0	0	0	0
OTU_2039	0	0	0	0	0	205	0	0	0	0	0	0	0	0	0	0	0	0	0	0	0	0	0	0	0	0	0	0	0	0	0	0	0	0	0	0	0	0	0	0	0	0	0	0	2	0	0	0	0
OTU_98	0	0	0	0	0	113	0	7	0	0	0	0	0	0	0	0	0	0	0	0	0	0	2	0	0	0	0	0	0	0	0	0	0	0	0	1	0	0	0	0	611	0	1	0	0	0	0	0	0
OTU_248	0	0	0	0	0	249	1	0	0	0	0	0	0	0	0	0	0	0	0	0	0	0	0	0	0	0	14	0	0	0	0	0	0	0	0	0	0	0	0	0	0	0	1	0	0	0	0	0	0
OTU_124	0	0	0	0	0	0	4	0	0	221	0	149	1	1	0	0	8	11	0	548	89	48	1	5	1	4	1	2	0	0	0	131	319	39	24	0	3	10	0	32	0	200	1	160	68	4	1	3	0
OTU_103	0	0	0	0	0	0	1	0	0	0	0	0	0	0	0	0	0	0	0	0	0	0	0	0	0	0	0	0	0	0	0	0	0	0	0	0	0	0	0	0	0	0	0	0	0	0	0	0	0
OTU_222	0	0	0	0	0	0	0	1	0	96	10	0	0	0	0	0	0	0	0	6	0	0	0	0	0	0	1374	0	0	0	0	0	0	0	0	0	0	1	0	0	0	0	0	7	0	0	0	0	0
OTU_1719	0	0	0	0	0	0	0	1	0	0	0	0	0	0	0	0	0	0	1	0	0	1	0	0	0	0	3705	0	0	0	0	0	0	0	1	0	0	0	0	0	0	0	0	0	0	0	0	0	0
OTU_32	0	0	0	0	0	0	0	0	253	0	0	0	0	0	0	1147	0	0	0	0	0	0	0	11	0	0	0	6	0	0	0	0	0	0	0	0	56	0	0	0	0	0	0	0	0	0	0	0	0
OTU_353	0	0	0	0	0	0	0	0	268	0	0	0	2	0	0	55	1	0	0	0	0	0	0	0	1	0	0	0	0	0	0	0	0	0	0	0	0	0	0	0	4	0	0	0	0	0	0	0	0
OTU_285	0	0	0	0	0	0	0	0	139	0	0	0	0	0	0	6	0	0	0	0	0	0	0	0	0	0	0	0	0	0	0	0	0	0	0	0	0	0	0	0	0	0	0	0	0	0	0	0	0
OTU_1906	0	0	0	0	0	0	0	0	72	0	0	0	2	0	0	327	0	0	0	0	0	0	0	0	0	0	0	0	0	0	0	0	0	0	0	0	0	0	0	0	1	0	0	0	0	0	0	0	0
OTU_177	0	0	0	0	0	0	0	0	9	0	0	0	61	0	0	1	0	0	0	0	0	0	0	0	0	0	0	0	0	0	0	0	0	0	0	0	1	0	0	0	0	0	0	0	0	0	0	0	0
OTU_63	0	0	0	0	0	0	0	0	3	0	0	0	0	0	0	1	0	0	0	0	0	0	0	0	0	0	0	0	0	0	0	3	0	0	0	0	0	0	0	0	0	0	0	123	0	0	0	0	0
OTU_58	0	0	0	0	0	0	0	0	3	0	0	0	0	0	0	0	0	0	0	817	0	0	0	0	0	0	0	0	0	0	0	0	0	0	0	0	0	0	0	0	0	0	0	0	0	0	0	0	0
OTU_610	0	0	0	0	0	0	0	0	3	0	0	0	1	0	0	0	45	0	0	0	0	0	0	1	0	0	0	8	0	0	0	0	0	0	0	0	0	0	0	0	0	0	0	0	0	0	0	0	0
OTU_55	0	0	0	0	0	0	0	0	0	0	0	1	38	1	0	0	0	0	0	654	0	0	0	0	0	0	0	0	0	0	0	91	0	0	0	0	18	0	0	0	0	0	0	52	0	0	0	0	0
OTU_136	0	0	0	0	0	0	0	0	0	0	0	0	258	0	0	0	0	0	0	0	0	0	0	0	0	0	0	0	0	0	0	0	0	0	0	0	0	0	0	0	0	0	0	0	0	0	0	0	0
OTU_204	0	0	0	0	0	0	0	0	0	0	0	0	168	0	0	0	0	0	0	0	0	0	1	0	0	0	0	0	0	0	0	0	0	0	0	0	0	0	0	0	0	0	0	0	0	0	0	0	0
OTU_292	0	0	0	0	0	0	0	0	0	0	0	0	128	0	1	0	0	0	0	0	0	0	0	0	0	0	0	0	0	0	1	0	0	0	0	0	0	0	0	0	0	0	0	0	0	0	0	0	0
OTU_90	0	0	0	0	0	0	0	0	0	0	0	0	4	0	0	0	0	0	0	0	0	0	0	0	0	0	0	0	0	0	0	1	0	0	0	0	0	0	0	0	0	0	0	0	0	0	0	0	0
OTU_51	0	0	0	0	0	0	0	0	0	0	0	0	1	82	0	0	0	0	1	0	0	0	4	0	0	0	0	0	2	0	0	0	0	0	0	0	0	0	0	0	0	0	0	0	0	0	0	0	0
OTU_201	0	0	0	0	0	0	0	0	0	0	0	0	0	1	0	0	0	0	0	0	0	0	0	0	0	0	0	0	0	0	0	0	0	0	0	0	0	0	0	0	0	0	0	0	0	0	0	0	0
OTU_99	0	0	0	0	0	0	0	0	0	0	0	0	0	1	1	0	0	0	0	0	0	0	0	0	0	0	0	0	1	0	0	0	0	1	0	0	0	0	0	0	0	78	0	0	1	0	0	0	0
OTU_373	0	0	0	0	0	0	0	0	0	0	0	0	0	0	1	0	0	0	0	0	0	0	0	0	0	0	0	0	0	0	0	0	0	0	0	0	0	0	0	0	0	0	0	0	0	0	0	0	0
OTU_119	0	0	0	0	0	0	0	0	0	0	0	0	0	0	1	0	0	0	0	0	0	0	0	0	0	0	0	0	0	0	0	0	0	0	0	0	0	0	0	0	0	0	0	0	0	0	0	0	0
OTU_152	0	0	0	0	0	0	0	0	0	0	0	0	0	0	0	1	3	0	0	0	0	0	0	0	0	0	0	0	0	0	0	0	0	0	0	0	0	0	0	0	0	0	0	0	12	0	0	0	0
OTU_1699	0	0	0	0	0	0	0	0	0	0	0	0	0	0	0	0	30	0	0	0	0	0	0	0	0	0	0	0	0	0	0	0	0	0	0	0	142	0	0	0	0	0	0	0	0	0	0	0	0
OTU_478	0	0	0	0	0	0	0	0	0	0	0	0	0	0	0	0	7	0	0	2	0	0	0	0	0	0	0	1	1	0	0	0	0	0	0	0	0	0	0	0	0	10	0	0	0	0	0	0	0
OTU_46	0	0	0	0	0	0	0	0	0	0	0	0	0	0	0	0	0	0	0	2259	0	0	0	0	0	0	0	0	0	0	0	0	0	0	0	0	0	0	1	0	0	0	0	0	0	1	0	0	0
OTU_721	0	0	0	0	0	0	0	0	0	0	0	0	0	0	0	0	0	0	0	386	0	0	0	0	0	0	0	0	0	0	0	0	0	0	0	0	0	0	0	44	0	0	0	0	0	0	0	1	0
OTU_26	0	0	0	0	0	0	0	0	0	0	0	0	0	0	0	0	0	0	0	0	0	0	0	40	0	0	0	10	0	0	0	0	0	0	0	0	0	0	0	222	1	0	0	0	0	0	0	0	0
OTU_49	0	0	0	0	0	0	0	0	0	0	0	0	0	0	0	0	0	0	0	0	0	0	0	1	0	0	0	0	0	0	0	0	0	0	0	0	0	0	0	0	0	0	0	0	0	0	0	0	0
OTU_10	0	0	0	0	0	0	0	0	0	0	0	0	0	0	0	0	0	0	0	0	0	0	0	1	0	0	0	0	0	0	0	12272	0	0	0	0	0	0	0	579	0	127	0	72	0	0	0	13	0
OTU_57	0	0	0	0	0	0	0	0	0	0	0	0	0	0	0	0	0	0	0	0	0	0	0	0	0	0	1	1	0	0	0	0	0	0	0	0	0	0	4	0	0	0	0	0	0	0	0	0	0
OTU_82	0	0	0	0	0	0	0	0	0	0	0	0	0	0	0	0	0	0	0	0	0	0	0	0	0	0	0	1	0	0	0	0	0	0	0	0	0	0	0	0	0	0	0	0	1	0	0	0	0
OTU_2787	0	0	0	0	0	0	0	0	0	0	0	0	0	0	0	0	0	0	0	0	0	0	0	0	0	0	0	0	0	0	1	0	0	0	0	0	0	0	1	0	0	0	0	0	0	0	0	0	0
OTU_31	0	0	0	0	0	0	0	0	0	0	0	0	0	0	0	0	0	0	0	0	0	0	0	0	0	0	0	0	0	0	0	2686	0	0	0	0	0	0	0	0	0	0	0	0	0	0	0	0	0
OTU_72	0	0	0	0	0	0	0	0	0	0	0	0	0	0	0	0	0	0	0	0	0	0	0	0	0	0	0	0	0	0	0	0	0	0	125	0	0	0	0	0	0	0	0	0	0	0	0	0	0
OTU_683	0	0	0	0	0	0	0	0	0	0	0	0	0	0	0	0	0	0	0	0	0	0	0	0	0	0	0	0	0	0	0	0	0	0	0	0	1	0	0	0	0	0	0	0	0	0	0	0	0
OTU_479	0	0	0	0	0	0	0	0	0	0	0	0	0	0	0	0	0	0	0	0	0	0	0	0	0	0	0	0	0	0	0	0	0	0	0	0	0	7	0	0	0	0	0	0	0	0	0	0	0
OTU_111	0	0	0	0	0	0	0	0	0	0	0	0	0	0	0	0	0	0	0	0	0	0	0	0	0	0	0	0	0	0	0	0	0	0	0	0	0	0	0	1	0	0	0	0	0	0	0	0	0
OTU_65	0	0	0	0	0	0	0	0	0	0	0	0	0	0	0	0	0	0	0	0	0	0	0	0	0	0	0	0	0	0	0	0	0	0	0	0	0	0	0	0	0	37	0	0	75	0	2	0	0
OTU_115	0	0	0	0	0	0	0	0	0	0	0	0	0	0	0	0	0	0	0	0	0	0	0	0	0	0	0	0	0	0	0	0	0	0	0	0	0	0	0	0	0	0	0	0	20	0	0	0	0
OTU_173	0	0	0	0	0	0	0	0	0	0	0	0	0	0	0	0	0	0	0	0	0	0	0	0	0	0	0	0	0	0	0	0	0	0	0	0	0	0	0	0	0	0	0	0	6	0	0	0	0
OTU_1911	0	0	0	0	0	0	0	0	0	0	0	0	0	0	0	0	0	0	0	0	0	0	0	0	0	0	0	0	0	0	0	0	0	0	0	0	0	0	0	0	0	0	0	0	0	0	0	0	0
OTU_1310	0	0	0	0	0	0	0	0	0	0	0	0	0	0	0	0	0	0	0	0	0	0	0	0	0	0	0	0	0	0	0	0	0	0	0	0	0	0	0	0	0	0	0	0	0	0	0	0	0
OTU_146	0	0	0	0	0	0	0	0	0	0	0	0	0	0	0	0	0	0	0	0	0	0	0	0	0	0	0	0	0	0	0	0	0	0	0	0	0	0	0	0	0	0	0	0	0	0	0	0	0
OTU_126	0	0	0	0	0	0	0	0	0	0	0	0	0	0	0	0	0	0	0	0	0	0	0	0	0	0	0	0	0	0	0	0	0	0	0	0	0	0	0	0	0	0	0	0	0	0	0	0	0
OTU_121	0	0	0	0	0	0	0	0	0	0	0	0	0	0	0	0	0	0	0	0	0	0	0	0	0	0	0	0	0	0	0	0	0	0	0	0	0	0	0	0	0	0	0	0	0	0	0	0	0
OTU_156	0	0	0	0	0	0	0	0	0	0	0	0	0	0	0	0	0	0	0	0	0	0	0	0	0	0	0	0	0	0	0	0	0	0	0	0	0	0	0	0	0	0	0	0	0	0	0	0	0
[truncated: 89 more columns]
